# Supplementary material for: Professional Quality of Life in Research Involving Laboratory Animals
Source: Animals (Basel). 2021 Sep 8;11(9):2639. doi: 10.3390/ani11092639 (PMC8465412; doi:10.3390/ani11092639)
Supplement: Supplementary file 1 [file animals-11-02639-s001.zip]

Archive with 1 entries (1 files):
- animals-1323454-supplementary.pdf
